# Supplementary material for: Efficient Solvent-Free Synthesis of Indolizines Using CuBr Catalyst from Pyridine, Acetophenone, and Electron-Deficient Alkenes
Source: Molecules. 2024 Apr 29;29(9):2061. doi: 10.3390/molecules29092061 (PMC11085153; doi:10.3390/molecules29092061)
Supplement: Supplementary file 1 [file molecules-29-02061-s001.zip]

Archive with 1 entries (1 files):
- molecules-2958040-supplementary.pdf
